# Supplementary material for: Simultaneous Detection of Influenza A/B, Respiratory Syncytial Virus, and SARS-CoV-2 in Nasopharyngeal Swabs by One-Tube Multiplex Reverse Transcription Polymerase Chain Reaction
Source: Trop Med Infect Dis. 2023 Jun 19;8(6):326. doi: 10.3390/tropicalmed8060326 (PMC10305207; doi:10.3390/tropicalmed8060326)
Supplement: Supplementary file 1 [file tropicalmed-08-00326-s001.zip]

Archive with 1 entries (1 files):
- tropicalmed-2385844-supplementary.pdf
